# Supplementary material for: Principal Component Analysis versus Subject’s Residual Profile Analysis for Neuroinflammation Investigation in Parkinson Patients: A PET Brain Imaging Study
Source: J Imaging. 2022 Feb 25;8(3):56. doi: 10.3390/jimaging8030056 (PMC8954189; doi:10.3390/jimaging8030056)
Supplement: Supplementary file 1 [file jimaging-08-00056-s001.zip]

Archive with 1 entries (1 files):
- jimaging-1555350-supplementary.pdf
